# Supplementary material for: Quantifying cost of disease in livestock: a new metric for the Global Burden of Animal Diseases
Source: Lancet Planet Health. 2024 May 8;8(5):e309–17. doi: 10.1016/S2542-5196(24)00047-0 (PMC11636736; doi:10.1016/S2542-5196(24)00047-0)
Supplement: Supplementary appendix [file mmc1.xlsx]

## Sheet: AHLE
		Current	Ideal	Net
	Ordinary input cost	2.47132e+09	2.22436e+09	2.46962e+08
	Control input cost	2.32104e+07	0	2.32104e+07
	Total output value	2.93474e+09	2.93474e+09	0						0.0920601
	Biomass valuation	0	0	0						0.109323
			AHLE	2.70173e+08

## Sheet: CurrentIdeal
Description	Notation	Current (with disease)						Ideal (without "disease")
		Input data	Unit cost	Denominator	Usage (units per year)	Expenditure (per year)	Cost per kg live	Input	Unit cost	Denominator	Useage (units per year)	Expenditure (per year)	Cost per kg live
	Z1	Day-old chicks	0.463617	per head	1.16052e+09	5.38036e+08	0.22	Day-old chicks	0.463617	per head	1096689744	5.08444e+08	0.2079
Management labour is salaried and allocated to housing area	Z2	Labour - management	12.4273	per m2/year	7.87173e+06	9.78247e+07	0.04	Labour - management	12.4273	per m2/year	7.33252e+06	9.11237e+07	0.03726
Minimum housing requirement = Total head count / stocking rate / cycles per year	Z3	Land and housing	18.641	per m2/year	7.87173e+06	1.46737e+08	0.06	Land and housing	18.641	per m2/year	7.33252e+06	1.36686e+08	0.05589
Units calculated from FCR by output class, total output kg	Z4	Feed	0.393735	per kg	3.78891e+09	1.49183e+09	0.61	Feed	0.393735	per kg	3.32449e+09	1.30897e+09	0.535229
Unspecified variable costs which scale with time and bird mass	Z5	Other variable costs	0.00428495	per kg day	4.59505e+10	1.96895e+08	0.0805094	Other variable costs	0.00428495	per kg day	4.18064e+10	1.79138e+08	0.0732487
Estimated as average cost per head placed	X1	Veterinary costs	0.02	per head	1.16052e+09	2.32104e+07	0.01	Veterinary costs	0.02	per head	0	0	0
		Total	-	-		2.49453e+09	1.02051	Total	-	-		2.22436e+09	0.909528
Total weight and value calculations for each output class		Output	Head	Unit weight	Total weight (kg)	Total value		Output	Head	Unit weight (kg)	Total weight (kg)	Total value
Rejection rate * total day-old chick placement	Y5	Post harvest rejection	1.74078e+07	2	3.48155e+07	0		Post harvest rejection	0	0.06	0	0
Mortality rate (early) * total day-old chick placement	Y4	Mortality (early)	3.01735e+07	0.06	1.81041e+06	0		Mortality (early)	0	1.25	0	0
Mortality rate (late) * total day-old chick placement	Y3	Mortality (late)	1.62473e+07	1.25	2.03091e+07	0		Mortality (late)	0	2	0	0
	Y2	Small broilers	372874513	1.9	7.08462e+08	8.50154e+08		Small broilers	372874513	1.9	7.08462e+08	8.50154e+08
	Y1	Large broilers	723815231	2.4	1.73716e+09	2.08459e+09		Large broilers	723815231	2.4	1.73716e+09	2.08459e+09
						2.93474e+09		Total				2.93474e+09
Valuation at year end		Closing biomass valuation	0	0	0	0		Closing biomass valuation	0	0	0	0
Output rates (for outputs where data presented as rates rather than total)		Dynamics						Dynamics
Carcase rejection and dead at processing	dY5/dN	Post harvest rejection rate	0.015					Post harvest rejection rate	0
Mortality between days 1 to 7	dY4/dN	Mortality rate (early)	0.026					Mortality (early) rate	0
Mortality between days 7 to clearance of house	dY3/dN	Mortality rate (late)	0.014					Mortality (late) rate	0
Sets out description of compartment entries and exits, duration of stay, and mass at exit for each class of output		Biomass flows	Head	Days per bird	Average weight (kg per bird)	Bird days * head	Kg days	Biomass flows	Head	Days per bird	Average weight (kg)	Bird days * head	Kg days
		Biomass in						Biomass in
Biomass at year open	n	Initial biomass	0	0	0	0		Initial biomass	0	0	0	0
Live animals head and weight introduced	Z1	Biomass introduced (day-old chicks)	1.16052e+09		0.042	0		Biomass introduced (day-old chicks)	1096689744	0	0.042	0
		Biomass out						Biomass out
Converting output rates to quantities for rejects		Post harvest rejection	1.74078e+07	37.3	2	6.4931e+08	6.35674e+08	Post harvest rejection	0	34.64	2	0	0
Converting output rates to quantities for mortality		Mortality early	3.01735e+07	1	0.06	3.01735e+07	271561	Mortality early	0	1	0.06	0	0
Converting output rates to quantities for mortality		Mortality late	1.62473e+07	26	1.25	4.22429e+08	2.55147e+08	Mortality late	0	26	1.25	0	0
		Small broilers	372874513	34	1.9	12677733442	1.17776e+10	Small broilers	372874513	32	1.9	11931984416	1.10848e+10
		Large broilers	723815231	39	2.4	28228794009	3.32817e+10	Large broilers	723815231	36	2.4	26057348316	3.07216e+10
Biomass at year close	nt+1	Closing biomass	0	0	0	0	0	Closing biomass	0	0	0	0	0
Sum of bird-days per year		Total bird days per year	4.20084e+10					Total bird days per year	37989332732
Sum of biomass-days per year		Total kg days per year	4.59505e+10					Total kg days per year	4.18064e+10
Setting externally determined constraints on labour and asset use	Theta	Environment, market and regulation						Environment, market and regulation
		Stocking rate maximum limit (kg/m2)	39					Stocking rate maximum limit (kg/m2)	39
		Stocking rate (head/m2)	21					Stocking rate (head/m2)	20
		Downtime between flocks (days)	10					Downtime between flocks (days)	10
		Working days per year	344					Working days per year	344
= working days / (growing period + downtime)		Cycles per year	7.02041					Cycles per year	7.47826
Documents the output prices and quantities. Needed for constraints for the ideal health scenario		Market demand (Yd)	Head	Price ($/kg)				Market demand (Yd)	Head	Price ($/kg)
		Post harvest rejection	0	0				Post harvest rejection	0	0
		Mortality early	0	0				Mortality early	0	0
		Mortality late	0	0				Mortality late	0	0
		Small broilers (1.9kg)	372874513	1.2				Small broilers (1.9kg)	372874513	1.2
		Large broilers (2.4kg)	723815231	1.2				Large broilers (2.4kg)	723815231	1.2
		Initial biomass at year start	0	1.2				Initial biomass at year start	0	1.2
		Retained biomass at year end	0	1.2				Retained biomass at year end	0	1.2
		Feed intensity per output unit	Feed conversion ratio (FCR)	Feed per bird (kg)	Total feed (kg)			Feed intensity per output unit	FCR	Feed per bird (kg)	Total feed (kg)
Setting feed to growth relationship for each class of output in the model		Post harvest rejection	1.6	3.1328	5.45351e+07			Post harvest rejection	1.34	2.62372	0
FCR * change in body mass during growing period = Feed per bird		Mortality early	0.22	0.00396	119487			Mortality early	0.2	0.0036	0
Feed per bird * head = Total feed		Mortality late	1.31	1.58248	2.5711e+07			Mortality late	1.2	1.4496	0
		Small broilers	1.49	2.76842	1.03227e+09			Small broilers	1.325	2.46185	9.17961e+08
		Large broilers	1.6	3.7728	2.73081e+09			Large broilers	1.41	3.32478	2.40653e+09
								Parameter changes highlighted
